# Supplementary material for: Comprehensive Analyses of Four PtoNF-YC Genes from Populus tomentosa and Impacts on Flowering Timing
Source: Int J Mol Sci. 2022 Mar 14;23(6):3116. doi: 10.3390/ijms23063116 (PMC8950544; doi:10.3390/ijms23063116)
Supplement: Supplementary file 1 [file ijms-23-03116-s001.zip]

Archive with 1 entries (1 files):
- ijms-1573529 - supplementary.pdf
